# Supplementary material for: Molecular Characterization of Corynebacterium pseudotuberculosis Isolated over a 15-Year Period in Switzerland
Source: Vet Sci. 2021 Jul 30;8(8):151. doi: 10.3390/vetsci8080151 (PMC8402737; doi:10.3390/vetsci8080151)
Supplement: Supplementary file 1 [file vetsci-08-00151-s001.zip]

Archive with 1 entries (1 files):
- vetsci-1274509-supplementary.pdf
